# Supplementary material for: Ion-Selective Sensors for Orthopaedic Applications: A Systematic Review
Source: Biosensors (Basel). 2026 May 22;16(6):302. doi: 10.3390/bios16060302 (PMC13297247; doi:10.3390/bios16060302)
Supplement: Supplementary file 1 [file biosensors-16-00302-s001.zip]

Archive with 1 entries (1 files):
- biosensors-4289056-supplementary.pdf
